# Supplementary material for: Maternal n-7 Unsaturated Fatty Acids Protect the Fetal Brain from Neuronal Degeneration in an Intrauterine Hyperglycemic Animal Model
Source: Nutrients. 2023 Aug 3;15(15):3434. doi: 10.3390/nu15153434 (PMC10421171; doi:10.3390/nu15153434)
Supplement: Supplementary file 1 [file nutrients-15-03434-s001.zip]

Archive with 5 entries (4 files):
- supplemental Figure02.pdf
- __MACOSX/
- __MACOSX/._supplemental Figure02.pdf
- supplemental Figure01.pdf
- __MACOSX/._supplemental Figure01.pdf
